# Supplementary material for: Degradation of Bisphenol A by Bacillus subtilis P74 Isolated from Traditional Fermented Soybean Foods
Source: Microorganisms. 2023 Aug 22;11(9):2132. doi: 10.3390/microorganisms11092132 (PMC10536603; doi:10.3390/microorganisms11092132)
Supplement: Supplementary file 1 [file microorganisms-11-02132-s001.zip]

Archive with 1 entries (1 files):
- microorganisms-2544410-supplementary.pdf
